# Supplementary material for: Knowledge and practice on Toxoplasma infection in pregnant women from Malaysia, Philippines, and Thailand
Source: Front Microbiol. 2014 Jun 11;5:291. doi: 10.3389/fmicb.2014.00291 (PMC4052801; doi:10.3389/fmicb.2014.00291)
Supplement: Supplementary file 1 [file DataSheet1.ZIP]

Archive with 2 entries (2 files):
- Supp Table 1.DOC
- Supp Table 2.DOC
